# Supplementary material for: Nocardia cyriacigeorgica in a Mallard (Anas platyrhynchos) from Arizona, USA
Source: Pathogens. 2025 Jul 15;14(7):698. doi: 10.3390/pathogens14070698 (PMC12300570; doi:10.3390/pathogens14070698)
Supplement: Supplementary file 1 [file pathogens-14-00698-s001.zip]

Archive with 1 entries (1 files):
- pathogens-3631185-supplementary.pdf
